# Supplementary material for: Liver transcriptome dynamics in Holstein cows during the periparturient transition
Source: Sci Rep. 2026 Apr 4;16:16227. doi: 10.1038/s41598-026-46925-9 (PMC13201770; doi:10.1038/s41598-026-46925-9)
Supplement: Supplementary file 3 — Supplementary Information 3. [file 41598_2026_46925_MOESM3_ESM.xlsx]

## Sheet: Sheet1
Table S1 Quality assessment information of raw and clean RNA-seq reads
CowID	Stage	Reads	Unique Reads (%)		Duplicate Reads (%)		Mean Quality (Phred) Score Across 150 bp		Q20 (%)		Q30 (%)		GC Content		Total Sequences (millions)
			Raw Reads	Clean Reads	Raw Reads	Clean Reads	Raw Reads	Clean Reads	Raw Reads	Clean Reads	Raw Reads	Clean Reads	Raw Reads	Clean Reads	Raw Reads	Clean Reads
Cow1	d-21	R1	4676464 (9.73)	4159009 (9.35)	43389576 (90.27)	40316764 (90.65)	36.8857	38.0573	99.8135	100	87.6417	96.4166	0.71	0.7	48.1	44.5
Cow1	d-21	R2	4413392 (9.76)	4317006 (9.71)	40798946 (90.24)	40158767 (90.29)	37.1739	37.8733	99.9999	99.9999	91.9359	96.5418	0.7	0.7	45.2	44.5
Cow1	d7	R1	2822180 (11.27)	2472516 (10.66)	22216291 (88.73)	20724555 (89.34)	36.6421	38.0846	99.79	100	85.8095	96.5014	0.71	0.7	25	23.2
Cow1	d7	R2	3228348 (12.89)	2800838 (12.07)	21810123 (87.11)	20396233 (87.93)	36.1503	37.54	98.9611	99.9964	86.0904	94.0968	0.71	0.71	25	23.2
Cow2	d-21	R1	5272502 (22.19)	4809042 (22.12)	18490600 (77.81)	16932938 (77.88)	36.2878	37.992	99.7192	100	82.834	96.0655	0.69	0.68	23.8	21.7
Cow2	d-21	R2	6249584 (26.30)	5594074 (25.73)	17513518 (73.70)	16147906 (74.27)	35.1032	36.8756	98.0963	99.9932	80.1003	90.3882	0.69	0.68	23.8	21.7
Cow2	d7	R1	5611699 (16.38)	5190283 (16.41)	28647427 (83.62)	26447163 (83.59)	36.6596	38.0098	99.8094	100	87.1049	96.9025	0.7	0.69	34.3	31.6
Cow2	d7	R2	6358011 (18.56)	5794558 (18.32)	27901115 (81.44)	25842888 (81.68)	35.8591	37.5287	99.0355	99.9968	83.9872	94.7249	0.69	0.69	34.3	31.6
Cow3	d-21	R1	1647369 (7.03)	1423773 (6.70)	21772598 (92.97)	19819390 (93.30)	35.9894	37.3101	99.7704	100	86.6829	96.8354	0.77	0.76	23.4	21.2
Cow3	d-21	R2	1805566 (7.71)	1516431 (7.14)	21614401 (92.29)	19726732 (92.86)	34.4623	36.5274	97.255	99.9934	77.7848	91.8325	0.76	0.76	23.4	21.2
Cow3	d7	R1	5661536 (15.56)	5149800 (15.42)	30717476 (84.44)	28252735 (84.58)	36.6817	38.0406	99.7842	100	87.0058	96.7725	0.71	0.71	36.4	33.4
Cow3	d7	R2	6562675 (18.04)	5890323 (17.63)	29816337 (81.96)	27512212 (82.37)	35.8023	37.3822	98.8708	99.9955	84.3865	93.8881	0.71	0.71	36.4	33.4
Cow4	d-21	R1	2284869 (5.07)	2075885 (4.92)	42772734 (94.93)	40152066 (95.08)	36.0119	37.3638	99.7701	100	85.7636	96.7216	0.74	0.74	45.1	42.2
Cow4	d-21	R2	2456260 (5.45)	2206791 (5.23)	42601343 (94.55)	40021160 (94.77)	35.4608	36.8099	98.7687	99.9959	85.2732	93.6697	0.74	0.74	45.1	42.2
Cow4	d7	R1	3284994 (6.22)	2623415 (5.55)	49528129 (93.78)	44685659 (94.45)	36.8795	37.98	99.8215	100	87.1898	96.2496	0.7	0.7	52.8	47.3
Cow4	d7	R2	3549194 (6.72)	2770144 (5.86)	49263929 (93.28)	44538930 (94.14)	37.0087	38.0318	99.3754	99.9978	90.3978	96.5338	0.7	0.71	52.8	47.3
Cow5	d-21	R1	3024348 (11.21)	2054054 (9.99)	23949912 (88.79)	18502381 (90.01)	36.597	37.8082	99.8121	100	86.0882	95.6816	0.7	0.71	27	20.6
Cow5	d-21	R2	3265568 (12.11)	2143694 (10.43)	23708692 (87.89)	18412741 (89.57)	36.4792	37.8977	99.3331	99.9976	87.6068	96.432	0.71	0.73	27	20.6
Cow5	d7	R1	2973946 (9.41)	2050800 (8.28)	28637433 (90.59)	22706962 (91.72)	37.0177	38.0313	99.8834	100	87.827	96.2469	0.68	0.69	31.6	24.8
Cow5	d7	R2	3284527 (10.39)	2185376 (8.83)	28326852 (89.61)	22572386 (91.17)	37.122	38.1545	99.5417	99.9984	90.7264	97.0997	0.69	0.7	31.6	24.8
Cow6	d-21	R1	6033606 (26.48)	5630391 (26.81)	16752780 (73.52)	15373618 (73.19)	36.5654	38.0818	99.739	100	85.1144	96.405	0.68	0.67	22.8	21
Cow6	d-21	R2	6635553 (29.12)	6151022 (29.28)	16150833 (70.88)	14852987 (70.72)	35.8656	37.3998	98.7827	99.9957	84.489	93.5827	0.68	0.67	22.8	21
Cow6	d7	R1	13406572 (24.24)	12524157 (24.37)	41890365 (75.76)	38863183 (75.63)	36.4358	38.0024	99.7345	100	83.8847	96.0658	0.68	0.67	55.3	51.4
Cow6	d7	R2	15073470 (27.26)	14047138 (27.34)	40223467 (72.74)	37340202 (72.66)	35.8062	37.3241	98.7289	99.9952	83.893	93.0122	0.68	0.67	55.3	51.4
