# Supplementary material for: Liver transcriptome dynamics in Holstein cows during the periparturient transition
Source: Sci Rep. 2026 Apr 4;16:16227. doi: 10.1038/s41598-026-46925-9 (PMC13201770; doi:10.1038/s41598-026-46925-9)
Supplement: Supplementary file 4 — Supplementary Information 4. [file 41598_2026_46925_MOESM4_ESM.xlsx]

## Sheet: Sheet1
Table S2 Mapping information of RNA-seq data
Sample ID	Stage	Reads mapped uniquely rate	Reads mapped to multiple genomic locations rate	Overall mapping rate
Cow1	-21	0.2762	0.0274	0.3036
Cow1	7	0.7914	0.152	0.9434
Cow2	-21	0.8125	0.1361	0.9486
Cow2	7	0.7332	0.1919	0.9251
Cow3	-21	0.7558	0.1934	0.9492
Cow3	7	0.7556	0.1735	0.9291
Cow4	-21	0.8061	0.1349	0.941
Cow4	7	0.7786	0.1353	0.9139
Cow5	-21	0.7555	0.1472	0.9027
Cow5	7	0.7818	0.1141	0.8959
Cow6	-21	0.8394	0.1182	0.9576
Cow6	7	0.8446	0.1019	0.9465
