# Supplementary material for: Liver transcriptome dynamics in Holstein cows during the periparturient transition
Source: Sci Rep. 2026 Apr 4;16:16227. doi: 10.1038/s41598-026-46925-9 (PMC13201770; doi:10.1038/s41598-026-46925-9)
Supplement: Supplementary file 5 — Supplementary Information 5. [file 41598_2026_46925_MOESM5_ESM.xlsx]

## Sheet: Sheet1
Table S3 Differentially expressed genes (DEGs) in liver at 7 days post-calving in relative to 21 days pre-calving, ranked by ascending adjusted P-value
Entrez Gene ID	Gene Name	Gene symbol	log2 fold change	P-value	Adjusted P-value
281631	apolipoprotein A1	APOA1	2.91175	3.59434e-31	4.74202e-27
507021	solute carrier family 25 member 30	SLC25A30	2.33608	3.94389e-20	2.60159e-16
281068	conglutinin	CGN1	-2.7404	7.71133e-19	3.39119e-15
539466	protein phosphatase 1 regulatory subunit 3C	PPP1R3C	-2.20494	1.28164e-16	4.22718e-13
512633	major facilitator superfamily domain-containing protein 2A	MFSD2A	3.67224	6.04692e-16	1.59554e-12
507367	pyruvate dehydrogenase kinase 4	PDK4	1.61959	1.09439e-15	2.40639e-12
537301	apolipoprotein A4	APOA4	2.41674	3.27946e-15	5.68601e-12
338471	pyruvate carboxylase	PC	1.53731	3.4479e-15	5.68601e-12
509963	angiopoietin like 4	ANGPTL4	2.48159	1.92731e-13	2.82522e-10
533089	centromere protein F	CENPF	3.41635	5.61022e-13	7.40156e-10
538404	myomesin 1	MYOM1	1.6949	1.91559e-12	2.29749e-09
615205	histidine ammonia-lyase	HAL	1.49007	5.31882e-11	5.39778e-08
514428	protein phosphatase 1 regulatory subunit 3B	PPP1R3B	-1.49418	5.05635e-11	5.39778e-08
509459	carnitine palmitoyltransferase 1B	CPT1B	2.26319	6.38547e-11	6.0174e-08
521844	adenylate cyclase 10	ADCY10	1.87352	1.19748e-10	1.05322e-07
505987	glycerol kinase	GK	1.66869	2.15577e-10	1.77756e-07
517752	coiled-coil domain containing 38	CCDC38	1.91136	2.47056e-10	1.9173e-07
132344903	uncharacterized LOC132344903	LOC132344903	3.02246	2.96395e-10	2.17241e-07
132346801	uncharacterized LOC132346801	LOC132346801	2.31923	3.31943e-10	2.30491e-07
281275	lactate dehydrogenase B	LDHB	1.29516	6.52117e-10	4.30169e-07
540641	nocturnin	NOCT	1.88121	7.78943e-10	4.89362e-07
618039	apolipoprotein C2	APOC2	1.20463	1.35094e-09	7.75084e-07
516483	solute carrier family 25 member 47	SLC25A47	1.92616	1.35124e-09	7.75084e-07
282130	acyl-CoA dehydrogenase very long chain	ACADVL	1.12702	2.32683e-09	1.27908e-06
497207	retinyl ester hydrolase type 1	BREH1	1.45488	5.27804e-09	2.78533e-06
511890	cytochrome P450, family 4, subfamily A, polypeptide 11	CYP4A11	1.46667	6.34891e-09	3.10226e-06
497205	leptin receptor	LEPR	1.161	6.12489e-09	3.10226e-06
112443470	uncharacterized LOC112443470	LOC112443470	-2.15471	8.58061e-09	4.0317e-06
497025	betaine--homocysteine S-methyltransferase	BHMT	1.22606	8.86223e-09	4.0317e-06
505486	asparaginase	ASPG	1.43686	1.33811e-08	5.88456e-06
338446	PPARG coactivator 1 alpha	PPARGC1A	1.11322	1.71878e-08	7.08621e-06
100336796	hedgehog acyltransferase	HHAT	1.02875	2.14777e-08	8.58651e-06
537127	kinesin family member 4A	KIF4A	2.90437	5.07526e-08	1.96935e-05
132342072	2-oxoglutarate dehydrogenase complex component E1-like	LOC132342072	1.02587	6.9565e-08	2.6222e-05
507000	solute carrier family 13 member 5	SLC13A5	1.80523	8.61565e-08	3.15739e-05
100337185	FRAS1-related extracellular matrix protein 3-like	LOC100337185	-2.26881	9.20981e-08	3.28392e-05
523898	sulfotransferase family 1C member 2	SULT1C2	1.69776	1.07896e-07	3.74599e-05
534500	neuronal cell adhesion molecule	NRCAM	1.22269	2.1791e-07	7.18721e-05
132342906	transfer RNA opal suppressor	TRNASTOP-UCA	-2.05671	2.15512e-07	7.18721e-05
517584	leucine rich repeat containing 8 VRAC subunit B	LRRC8B	1.18272	2.56807e-07	8.26353e-05
282855	phosphoenolpyruvate carboxykinase 1	PCK1	1.11252	3.07729e-07	9.66635e-05
522053	myosin VIIB	MYO7B	1.90046	3.296e-07	0.000101126
618192	hydroxysteroid 17-beta dehydrogenase 13	HSD17B13	1.08368	4.01906e-07	0.00011783
509500	retinoid X receptor gamma	RXRG	1.98839	3.99005e-07	0.00011783
515865	transmembrane protein 253	TMEM253	1.1952	4.50227e-07	0.000129127
541119	solute carrier family 1 member 2	SLC1A2	1.05229	5.23993e-07	0.000144691
530709	USH1 protein network component harmonin	USH1C	2.83199	5.34952e-07	0.000144691
527922	indolethylamine N-methyltransferase	INMT	2.04607	5.48364e-07	0.000144691
513220	marker of proliferation Ki-67	MKI67	2.13452	5.46663e-07	0.000144691
527786	solute carrier family 25 member 25	SLC25A25	1.18675	6.06464e-07	0.000156884
515181	RAP2C, member of RAS oncogene family	RAP2C	-1.05932	6.97194e-07	0.000176789
282360	solute carrier family 4 member 4	SLC4A4	1.00046	7.10213e-07	0.000176789
767977	mitochondrial pyruvate carrier 1	MPC1	1.18823	8.14156e-07	0.000195294
510995	kinesin family member C1	KIFC1	2.41262	8.38109e-07	0.000197449
539358	reticulon 4 receptor like 1	RTN4RL1	-2.37039	8.74629e-07	0.000202438
132344250	uncharacterized LOC132344250	LOC132344250	2.99437	1.16176e-06	0.000264261
505791	trophinin associated protein	TROAP	2.91634	1.19783e-06	0.000265517
513010	cAMP responsive element binding protein 3 like 3	CREB3L3	1.11506	1.3167e-06	0.000284773
101903545	uncharacterized LOC101903545	LOC101903545	1.24414	1.45698e-06	0.000310031
540771	phospholipase C delta 4	PLCD4	1.06675	1.57362e-06	0.000329536
615569	FYN binding protein 2	FYB2	1.04989	1.67401e-06	0.000341047
526544	neuronal calcium sensor 1	NCS1	1.22533	1.70614e-06	0.000341047
101906324	uncharacterized LOC101906324	LOC101906324	1.08786	1.82646e-06	0.000359649
617456	Holliday junction recognition protein	HJURP	3.57292	1.86473e-06	0.000361784
511211	SPARC	SPOCK1	1.02335	2.02785e-06	0.000387732
515030	aminocarboxymuconate semialdehyde decarboxylase	ACMSD	1.18156	2.28979e-06	0.000425482
107131603	cortexin domain containing 1	CTXND1	-1.27292	2.41205e-06	0.000441975
101905776	uncharacterized LOC101905776	LOC101905776	1.81768	2.45741e-06	0.000444118
280948	transthyretin	TTR	-1.17922	3.30962e-06	0.000579197
513608	arginase 1	ARG1	1.05954	3.37873e-06	0.000579197
504993	nudix hydrolase 13	NUDT13	1.16717	3.38044e-06	0.000579197
540664	tenascin C	TNC	-1.19152	3.51212e-06	0.000586524
504585	sperm associated antigen 5	SPAG5	3.97538	3.57103e-06	0.000588907
782370	UDP-glucuronosyltransferase 2A3	LOC782370	-1.98265	3.63117e-06	0.000591432
282261	insulin like growth factor binding protein 3	IGFBP3	-1.48436	4.02335e-06	0.000647318
532494	insulin like growth factor binding protein acid labile subunit	IGFALS	-1.81861	4.35887e-06	0.00069285
615488	fibroblast growth factor 14	FGF14	-1.75626	5.0466e-06	0.000792617
506682	flavin adenine dinucleotide synthetase 1	FLAD1	1.25243	6.21781e-06	0.000965077
531336	AHNAK nucleoprotein	AHNAK	-1.08186	6.34885e-06	0.000973958
511687	myosin heavy chain 13	MYH13	-4.21567	7.12697e-06	0.00108076
615508	tumor protein p63 regulated 1	TPRG1	-2.2794	8.95266e-06	0.00134219
132343649	uncharacterized LOC132343649	LOC132343649	1.79948	9.621e-06	0.00141033
509808	lipase G, endothelial type	LIPG	3.93409	1.00963e-05	0.00146324
338048	cytochrome P450 family 11 subfamily A member 1	CYP11A1	1.62773	1.17043e-05	0.00160849
104974207	uncharacterized LOC104974207	LOC104974207	1.89336	1.2365e-05	0.00168177
507212	tubulin polymerization promoting protein family member 2	TPPP2	1.28614	1.27251e-05	0.00171308
281274	lactate dehydrogenase A	LDHA	1.50307	1.30947e-05	0.00174504
281681	centromere protein E	CENPE	2.40619	1.36799e-05	0.00180478
100125928	hypoxia inducible lipid droplet associated	HILPDA	1.78212	1.40217e-05	0.00181845
520189	leucine rich repeat containing G protein-coupled receptor 5	LGR5	-1.20375	1.40592e-05	0.00181845
519541	ring finger protein 125	RNF125	-1.09517	1.45906e-05	0.00186888
537224	lipin 1	LPIN1	1.15507	1.47535e-05	0.00187157
522986	quiescin sulfhydryl oxidase 1	QSOX1	-1.29885	1.51987e-05	0.00190968
538789	NDC80 kinetochore complex component	NDC80	3.47137	1.62792e-05	0.00202615
515736	uncharacterized LOC515736	LOC515736	-1.02708	1.87714e-05	0.00229307
505290	monoglyceride lipase	MGLL	1.04184	1.92415e-05	0.00232892
509751	amine oxidase copper containing 1	AOC1	-1.08598	1.99163e-05	0.00235382
407125	early growth response 1	EGR1	-1.85154	1.99824e-05	0.00235382
404131	hydroxysteroid dehydrogenase like 2	HSDL2	1.13993	1.987e-05	0.00235382
617293	ELOVL fatty acid elongase 5	ELOVL5	1.46893	2.07296e-05	0.00242023
511060	exostosin like glycosyltransferase 1	EXTL1	-1.18928	2.16481e-05	0.00250529
784417	cytochrome P450 family 4 subfamily A member 59	CYP4A59	1.03437	2.21425e-05	0.00252223
541283	interferon related developmental regulator 1	IFRD1	1.0338	2.24376e-05	0.00253007
107133073	uncharacterized LOC107133073	LOC107133073	1.11091	2.38584e-05	0.00266749
615572	MID1 interacting protein 1	MID1IP1	-1.24356	2.4856e-05	0.00275568
532845	component of oligomeric golgi complex 3	COG3	1.14024	2.51148e-05	0.00276116
767936	purinergic receptor P2Y14	P2RY14	1.56341	2.69063e-05	0.00293368
515249	cytoskeleton associated protein 2	CKAP2	2.05221	2.73265e-05	0.00295507
100141063	epithelial cell transforming 2 like	ECT2L	1.02407	2.79212e-05	0.00298683
530095	diacylglycerol kinase iota	DGKI	-2.11622	2.80729e-05	0.00298683
537027	BUB1 mitotic checkpoint serine/threonine kinase B	BUB1B	2.24492	2.83058e-05	0.00298751
533587	UDP glucuronosyltransferase 2 family, polypeptide B10	UGT2B10	1.1894	2.94423e-05	0.00305852
515914	sestrin 3	SESN3	-1.04723	2.93183e-05	0.00305852
503622	forkhead box A3	FOXA3	-1.3632	2.98201e-05	0.00307357
100337491	LY6/PLAUR domain containing 6	LYPD6	-1.05386	3.32408e-05	0.00337343
614299	potassium voltage-gated channel interacting protein 4	KCNIP4	1.03489	3.4564e-05	0.00342859
540473	achaete-scute family bHLH transcription factor 1	ASCL1	-1.12503	3.44992e-05	0.00342859
407234	adiponectin receptor 2	ADIPOR2	1.28231	3.77594e-05	0.00371761
100140500	sterile alpha motif domain containing 11	SAMD11	-1.35995	4.05652e-05	0.00396123
505886	IQ motif containing GTPase activating protein 3	IQGAP3	2.9339	4.08344e-05	0.00396123
512301	hepcidin antimicrobial peptide	HAMP	1.03976	4.54197e-05	0.00431095
514998	claudin 15	CLDN15	1.27375	4.80654e-05	0.00444755
281867	inhibin subunit beta A	INHBA	-1.38507	4.76238e-05	0.00444755
101902053	uncharacterized LOC101902053	LOC101902053	1.20859	4.97308e-05	0.00455624
515940	thyroid hormone responsive	THRSP	-1.70957	5.08547e-05	0.00461535
100140421	glucokinase regulator	GCKR	3.37576	5.10757e-05	0.00461535
785640	transmembrane channel like 7	TMC7	1.02743	5.14735e-05	0.00461966
510774	abhydrolase domain containing 1	ABHD1	1.37894	5.62188e-05	0.00501145
524491	cut like homeobox 2	CUX2	-1.37799	5.75927e-05	0.00506547
504615	fetuin B	FETUB	-1.31363	5.87388e-05	0.00513206
509106	enhancer of zeste 2 polycomb repressive complex 2 subunit	EZH2	1.17528	6.18019e-05	0.00536416
513497	cyclin dependent kinase inhibitor 1A	CDKN1A	-1.4194	6.34961e-05	0.00547519
537451	glycogen synthase 2	GYS2	1.03151	6.71923e-05	0.00566437
508829	ATP binding cassette subfamily G member 8	ABCG8	-1.55341	7.89352e-05	0.0065087
534849	assembly factor for spindle microtubules	ASPM	2.38062	8.04278e-05	0.00659059
132345248	uncharacterized LOC132345248	LOC132345248	1.66777	8.80482e-05	0.00717049
528348	coiled-coil domain containing 113	CCDC113	3.84229	9.16503e-05	0.00737282
515553	solute carrier family 25 member 34	SLC25A34	1.56707	9.33817e-05	0.00746657
100848596	uncharacterized LOC100848596	LOC100848596	1.29087	9.43012e-05	0.00749467
534569	collagen and calcium binding EGF domains 1	CCBE1	-1.03602	9.72853e-05	0.00768554
132343616	uncharacterized LOC132343616	LOC132343616	2.50605	9.92957e-05	0.00779767
112442022	uncharacterized LOC112442022	LOC112442022	1.24341	0.000101299	0.00790791
101901963	uncharacterized LOC101901963	LOC101901963	1.93926	0.000112024	0.00869376
614339	chromosome 18 C16orf87 homolog	C18H16orf87	1.11617	0.000115785	0.00885528
527854	kinesin family member 20A	KIF20A	2.6008	0.000116119	0.00885528
513554	sterol O-acyltransferase 2	SOAT2	1.15235	0.000133219	0.00984776
618586	NKD inhibitor of WNT signaling pathway 1	NKD1	-1.25519	0.000134359	0.00984776
513746	serpin family A member 6	SERPINA6	-1.37055	0.000148126	0.0106789
100462649	glycophorin B	GYPB	-1.58036	0.000165843	0.0117632
618076	2-acylglycerol O-acyltransferase 3	LOC618076	1.90794	0.000168175	0.0118649
101906792	potassium inwardly rectifying channel subfamily J member 4	KCNJ4	-1.39173	0.000176139	0.0122305
515996	kynurenine 3-monooxygenase	KMO	-1.1143	0.000189266	0.0129378
517475	organic anion transporter 7-like	LOC517475	-1.01887	0.000199993	0.0136006
408020	myosin heavy chain 4	MYH4	-5.599	0.000212211	0.0143574
281767	farnesyl-diphosphate farnesyltransferase 1	FDFT1	1.11195	0.00021556	0.0145096
505923	FIC domain protein adenylyltransferase	FICD	1.22114	0.000228675	0.0153143
541135	kinesin family member 15	KIF15	2.31027	0.000233138	0.0155343
281358	natriuretic peptide receptor 3	NPR3	-1.05291	0.000236633	0.0156095
101903647	uncharacterized LOC101903647	LOC101903647	1.07771	0.000280033	0.0178477
506902	isthmin 1	ISM1	1.78109	0.000282694	0.0179307
613667	chemokine	CXCL3	-1.23564	0.000348754	0.0214005
100125313	butyrophilin like 9	BTNL9	2.3372	0.000357946	0.0217621
504746	epithelial cell transforming 2	ECT2	1.8273	0.000356958	0.0217621
507661	MIS18 binding protein 1	MIS18BP1	2.21052	0.000366208	0.022124
617811	Rho GTPase activating protein 11A	ARHGAP11A	2.76787	0.000389057	0.0232255
101902701	uncharacterized LOC101902701	LOC101902701	-1.51741	0.000396927	0.0233875
132346149	uncharacterized LOC132346149	LOC132346149	1.47164	0.000412247	0.0239594
782258	arylacetamide deacetylase-like	LOC782258	-1.17959	0.000426727	0.0245843
317696	fibroblast growth factor receptor 4	FGFR4	-1.01968	0.000440356	0.0251499
518658	pleckstrin	PLEK	1.00536	0.000450822	0.0256366
617866	centromere protein U	CENPU	1.52103	0.000499248	0.0281261
513856	alpha-2-macroglobulin	A2M	-1.01954	0.000504248	0.0281888
515918	carbonic anhydrase 8	CA8	1.82966	0.000524439	0.0290711
506740	extra spindle pole bodies like 1, separase	ESPL1	2.49267	0.000528946	0.029135
112447028	uncharacterized LOC112447028	LOC112447028	1.66005	0.000543177	0.029735
537176	DCC netrin 1 receptor	DCC	-1.63345	0.000548315	0.0298639
509161	DLG associated protein 5	DLGAP5	3.02629	0.000552322	0.0298639
281239	insulin like growth factor 1	IGF1	-1.10886	0.000584264	0.0313341
617312	centrosomal protein 72	CEP72	1.26132	0.000637196	0.0333593
531211	F-box and leucine rich repeat protein 14	FBXL14	1.02048	0.000649194	0.0335875
529868	TOPBP1 interacting checkpoint and replication regulator	TICRR	2.75633	0.000689095	0.0351393
529235	DNA damage inducible transcript 4	DDIT4	-1.11081	0.000707925	0.0357841
526757	solute carrier family 22 member 10	LOC526757	-1.03773	0.000715457	0.0360268
787696	DNA topoisomerase II alpha	TOP2A	2.0656	0.000729792	0.0361992
507901	G2 and S-phase expressed 1	GTSE1	2.11212	0.000765997	0.037568
515845	FA complementation group D2	FANCD2	1.49971	0.000779052	0.0379263
526704	vanin 1	VNN1	1.01348	0.00078778	0.0380703
613798	leucine rich single-pass membrane protein 1	LSMEM1	1.40326	0.000810878	0.0387606
281584	ATP binding cassette subfamily A member 4	ABCA4	1.26062	0.000839016	0.0393919
768031	chromosome 29 C11orf86 homolog	C29H11orf86	1.08573	0.00084904	0.0397212
504822	X-prolyl aminopeptidase 2	XPNPEP2	-1.17445	0.000870516	0.0404633
516087	scavenger receptor class A member 5	SCARA5	-1.49675	0.000871037	0.0404633
101904756	uncharacterized LOC101904756	LOC101904756	1.33193	0.000878462	0.0406651
104975286	uncharacterized LOC104975286	LOC104975286	1.13526	0.000942625	0.0431807
510507	cytochrome P450 family 7 subfamily A member 1	CYP7A1	1.02744	0.00100847	0.0452544
112449293	dihydrodiol dehydrogenase 3-like	LOC112449293	1.06883	0.00105554	0.046888
132342635	uncharacterized LOC132342635	LOC132342635	1.24071	0.00107279	0.0474943
347699	2',5'-oligoadenylate synthetase 1, 40/46kDa	OAS1X	1.09384	0.00108393	0.0478271
