# Supplementary material for: Liver transcriptome dynamics in Holstein cows during the periparturient transition
Source: Sci Rep. 2026 Apr 4;16:16227. doi: 10.1038/s41598-026-46925-9 (PMC13201770; doi:10.1038/s41598-026-46925-9)
Supplement: Supplementary file 6 — Supplementary Information 6. [file 41598_2026_46925_MOESM6_ESM.xlsx]

## Sheet: BP
Table S4a List of enriched GO biological process (BP) terms in up-regulated genes
ID	Name	Count	Fold Enrichment	p-value	FDR-adjusted p-value
GO:0044281	small molecule metabolic process	34	4.62	3.33e-14	4.34e-10
GO:0006629	lipid metabolic process	27	4.56	3.12e-11	2.03e-07
GO:0000278	mitotic cell cycle	17	7.02	3.52e-10	1.53e-06
GO:0062012	regulation of small molecule metabolic process	13	10.28	4.83e-10	1.57e-06
GO:0006066	alcohol metabolic process	13	9.52	1.24e-09	3.23e-06
GO:0008203	cholesterol metabolic process	9	16.68	3.67e-09	7.97e-06
GO:0022402	cell cycle process	19	4.96	9.34e-09	1.01e-05
GO:0016125	sterol metabolic process	9	15.69	6.3e-09	1.03e-05
GO:1902652	secondary alcohol metabolic process	9	15.25	8.15e-09	1.06e-05
GO:0007049	cell cycle	20	4.7	9.14e-09	1.08e-05
GO:0019752	carboxylic acid metabolic process	19	5.11	5.77e-09	1.08e-05
GO:0006082	organic acid metabolic process	19	4.92	1.07e-08	1.08e-05
GO:0043436	oxoacid metabolic process	19	5.02	7.72e-09	1.12e-05
GO:1903047	mitotic cell cycle process	14	6.77	2.19e-08	2.04e-05
GO:0016042	lipid catabolic process	12	8.31	2.51e-08	2.19e-05
GO:0007051	spindle organization	9	12.71	4.04e-08	3.29e-05
GO:0010565	regulation of ketone metabolic process	8	15.14	6e-08	4.6e-05
GO:0019217	regulation of fatty acid metabolic process	7	18.05	1.22e-07	8.86e-05
GO:0032787	monocarboxylic acid metabolic process	14	5.85	1.34e-07	9.17e-05
GO:0007059	chromosome segregation	11	7.7	2.1e-07	0.000137
GO:0008202	steroid metabolic process	10	8.81	2.24e-07	0.000139
GO:0097006	regulation of plasma lipoprotein particle levels	6	22.23	2.85e-07	0.000169
GO:1904478	regulation of intestinal absorption	4	64.68	3.06e-07	0.000173
GO:0044283	small molecule biosynthetic process	13	5.71	5.01e-07	0.000272
GO:0098813	nuclear chromosome segregation	9	9.25	6.09e-07	0.000317
GO:0055088	lipid homeostasis	8	11.03	6.97e-07	0.000349
GO:0046890	regulation of lipid biosynthetic process	8	10.54	9.84e-07	0.000458
GO:0019216	regulation of lipid metabolic process	10	7.51	9.71e-07	0.000469
GO:0071825	protein-lipid complex organization	5	26.16	1.27e-06	0.000553
GO:0071827	plasma lipoprotein particle organization	5	26.16	1.27e-06	0.000572
GO:0051276	chromosome organization	11	6.19	1.81e-06	0.00076
GO:0065005	protein-lipid complex assembly	4	41.85	2.15e-06	0.000875
GO:0042304	regulation of fatty acid biosynthetic process	5	22.8	2.57e-06	0.00102
GO:0042632	cholesterol homeostasis	6	15.25	2.75e-06	0.00106
GO:0055092	sterol homeostasis	6	15.03	2.99e-06	0.00112
GO:0010901	regulation of very-low-density lipoprotein particle remodeling	3	88.94	3.43e-06	0.00124
GO:0000819	sister chromatid segregation	7	10.92	3.78e-06	0.00133
GO:0062014	negative regulation of small molecule metabolic process	6	14.23	4.13e-06	0.00142
GO:0044282	small molecule catabolic process	10	6.33	4.46e-06	0.00149
GO:0051179	localization	43	1.97	5.54e-06	0.0018
GO:0042592	homeostatic process	19	3.15	9.28e-06	0.00295
GO:0030301	cholesterol transport	5	17.44	9.95e-06	0.00309
GO:0033344	cholesterol efflux	4	28.46	1.1e-05	0.00334
GO:0072329	monocarboxylic acid catabolic process	6	11.86	1.19e-05	0.00353
GO:1904729	regulation of intestinal lipid absorption	3	59.29	1.42e-05	0.00404
GO:0043691	reverse cholesterol transport	3	59.29	1.42e-05	0.00412
GO:0046395	carboxylic acid catabolic process	8	7.22	1.62e-05	0.00439
GO:0016054	organic acid catabolic process	8	7.22	1.62e-05	0.00449
GO:0044058	regulation of digestive system process	4	24.53	2.03e-05	0.00541
GO:0015918	sterol transport	5	14.82	2.22e-05	0.00579
GO:0048878	chemical homeostasis	14	3.67	2.93e-05	0.00749
GO:0015748	organophosphate ester transport	7	7.69	3.75e-05	0.0094
GO:0000070	mitotic sister chromatid segregation	6	9.61	3.94e-05	0.00951
GO:0055090	acylglycerol homeostasis	4	20.93	3.89e-05	0.00956
GO:0007017	microtubule-based process	14	3.49	5.13e-05	0.0122
GO:0007052	mitotic spindle organization	5	12.35	5.39e-05	0.0123
GO:0000280	nuclear division	8	6.11	5.35e-05	0.0125
GO:0000226	microtubule cytoskeleton organization	11	4.28	5.66e-05	0.0127
GO:0006094	gluconeogenesis	4	18.72	6.08e-05	0.0134
GO:0008610	lipid biosynthetic process	11	4.23	6.36e-05	0.0138
GO:0034375	high-density lipoprotein particle remodeling	3	35.57	7.52e-05	0.0151
GO:0006577	amino-acid betaine metabolic process	3	35.57	7.52e-05	0.0153
GO:1902644	tertiary alcohol metabolic process	3	35.57	7.52e-05	0.0156
GO:0033700	phospholipid efflux	3	35.57	7.52e-05	0.0158
GO:0019319	hexose biosynthetic process	4	17.79	7.46e-05	0.0159
GO:0140014	mitotic nuclear division	6	8.21	9.51e-05	0.0175
GO:0006639	acylglycerol metabolic process	5	11.12	8.93e-05	0.0176
GO:0006638	neutral lipid metabolic process	5	10.98	9.48e-05	0.0177
GO:0034377	plasma lipoprotein particle assembly	3	33.35	9.22e-05	0.0179
GO:0042157	lipoprotein metabolic process	4	16.55	9.94e-05	0.018
GO:0048285	organelle fission	8	5.56	0.000103	0.0184
GO:0008211	glucocorticoid metabolic process	3	31.39	0.000112	0.0196
GO:0016051	carbohydrate biosynthetic process	5	10.34	0.000126	0.0213
GO:0051301	cell division	10	4.29	0.000123	0.0214
GO:0015850	organic hydroxy compound transport	6	7.73	0.000132	0.0215
GO:0006869	lipid transport	9	4.75	0.000126	0.0216
GO:0010876	lipid localization	9	4.72	0.000132	0.0217
GO:0046364	monosaccharide biosynthetic process	4	15.47	0.00013	0.0217
GO:0046320	regulation of fatty acid oxidation	3	28.09	0.000158	0.0254
GO:0006631	fatty acid metabolic process	8	5.14	0.000177	0.0282
GO:0015914	phospholipid transport	5	9.56	0.000182	0.0286
GO:0034368	protein-lipid complex remodeling	3	25.41	0.000215	0.0322
GO:1902850	microtubule cytoskeleton organization involved in mitosis	5	9.26	0.000211	0.0324
GO:0034369	plasma lipoprotein particle remodeling	3	25.41	0.000215	0.0325
GO:0045834	positive regulation of lipid metabolic process	5	9.17	0.000222	0.0329
GO:0034367	protein-containing complex remodeling	3	24.26	0.000247	0.0351
GO:0045922	negative regulation of fatty acid metabolic process	3	24.26	0.000247	0.0354
GO:0034508	centromere complex assembly	3	24.26	0.000247	0.0358
GO:0015740	C4-dicarboxylate transport	3	24.26	0.000247	0.0362
GO:0006641	triglyceride metabolic process	4	12.94	0.000261	0.0366
GO:0008207	C21-steroid hormone metabolic process	3	23.2	0.000283	0.0381
GO:0090208	positive regulation of triglyceride metabolic process	3	23.2	0.000283	0.0385
GO:0051234	establishment of localization	35	1.83	0.00028	0.0388
GO:0019432	triglyceride biosynthetic process	3	23.2	0.000283	0.0389

## Sheet: MF
Table S4b List of enriched GO molecular function (MF) terms in up-regulated genes
ID	Name	Count	Fold Enrichment	p-value	FDR-adjusted p-value
GO:0060228	phosphatidylcholine-sterol O-acyltransferase activator activity	3	88.94	3.43e-06	0.0157
GO:0008017	microtubule binding	9	7.21	4.78e-06	0.0109
GO:0008172	S-methyltransferase activity	3	66.7	9.53e-06	0.0145
GO:0015631	tubulin binding	10	5.79	9.69e-06	0.0111
GO:0003777	microtubule motor activity	5	14.82	2.22e-05	0.0203
GO:0003774	cytoskeletal motor activity	6	10.36	2.58e-05	0.0197
GO:0003824	catalytic activity	54	1.68	2.67e-05	0.0174

## Sheet: CC
Table S4c List of enriched GO cellular component (CC) terms in up-regulated genes
ID	Name	Count	Fold Enrichment	p-value	FDR-adjusted p-value
GO:0034362	low-density lipoprotein particle	4	64.68	3.06e-07	0.000272
GO:0034361	very-low-density lipoprotein particle	4	50.82	9.15e-07	0.000407
GO:0034385	triglyceride-rich plasma lipoprotein particle	4	50.82	9.15e-07	0.000542
GO:0042627	chylomicron	4	64.68	3.06e-07	0.000543
GO:0000775	chromosome, centromeric region	9	7.66	2.92e-06	0.00104
GO:0005819	spindle	11	5.77	3.55e-06	0.00105
GO:0015630	microtubule cytoskeleton	21	3.05	4.91e-06	0.00125
GO:0072686	mitotic spindle	7	9.65	8.57e-06	0.0019
GO:0034364	high-density lipoprotein particle	4	26.35	1.52e-05	0.00299
GO:0032994	protein-lipid complex	4	21.56	3.44e-05	0.00471
GO:0000793	condensed chromosome	8	6.56	3.24e-05	0.00479
GO:0098687	chromosomal region	9	5.56	3.78e-05	0.0048
GO:0034358	plasma lipoprotein particle	4	22.23	3.04e-05	0.00491
GO:1990777	lipoprotein particle	4	22.23	3.04e-05	0.0054
GO:0000776	kinetochore	6	8.21	9.51e-05	0.0113
GO:0000779	condensed chromosome, centromeric region	6	7.46	0.000161	0.0168
GO:0005737	cytoplasm	82	1.37	0.00016	0.0177
GO:0005856	cytoskeleton	24	2.13	0.000422	0.0341
GO:0005874	microtubule	9	4.05	0.000407	0.0344
GO:0005903	brush border	4	11.66	0.000389	0.0346
GO:0005829	cytosol	32	1.83	0.000683	0.0485
