# Supplementary material for: Liver transcriptome dynamics in Holstein cows during the periparturient transition
Source: Sci Rep. 2026 Apr 4;16:16227. doi: 10.1038/s41598-026-46925-9 (PMC13201770; doi:10.1038/s41598-026-46925-9)
Supplement: Supplementary file 7 — Supplementary Information 7. [file 41598_2026_46925_MOESM7_ESM.xlsx]

## Sheet: BP
Table S5a List of enriched GO biological process (BP) terms in down-regulated genes
ID	Name	Count	Fold Enrichment	p-value	FDR-adjusted p-value
GO:0062012	regulation of small molecule metabolic process	8	15.41	4.63e-08	0.000603
GO:0010962	regulation of glucan biosynthetic process	3	68.43	1.1e-05	0.0238
GO:0002931	response to ischemia	3	65	1.29e-05	0.024
GO:0046890	regulation of lipid biosynthetic process	5	16.05	1.5e-05	0.0244
GO:0006109	regulation of carbohydrate metabolic process	5	18.36	7.8e-06	0.0254
GO:0070873	regulation of glycogen metabolic process	3	52	2.58e-05	0.028
GO:0009967	positive regulation of signal transduction	11	4.38	3.24e-05	0.0282
GO:0005979	regulation of glycogen biosynthetic process	3	68.43	1.1e-05	0.0286
GO:0032885	regulation of polysaccharide biosynthetic process	3	52	2.58e-05	0.0306
GO:0023051	regulation of signaling	17	2.98	2.57e-05	0.0335
GO:0010646	regulation of cell communication	17	2.98	2.54e-05	0.0368
GO:0032881	regulation of polysaccharide metabolic process	3	41.94	4.99e-05	0.0407
GO:0010565	regulation of ketone metabolic process	4	18.44	6.63e-05	0.0432
GO:0009966	regulation of signal transduction	15	3.01	7.96e-05	0.0433
GO:0042127	regulation of cell population proliferation	10	4.34	8.33e-05	0.0434
GO:0043467	regulation of generation of precursor metabolites and energy	4	18.64	6.36e-05	0.0436
GO:0010647	positive regulation of cell communication	11	3.97	7.8e-05	0.0442
GO:0009628	response to abiotic stimulus	8	5.51	9.18e-05	0.046
GO:0023056	positive regulation of signaling	11	3.98	7.74e-05	0.0481
GO:0042698	ovulation cycle	3	33.34	0.0001	0.0484
GO:0019222	regulation of metabolic process	23	2.17	0.000106	0.0492

## Sheet: MF
Table S5b List of enriched GO molecular function (MF) terms in down-regulated genes
ID	Name	Count	Fold Enrichment	p-value	FDR-adjusted p-value
GO:0098772	molecular function regulator activity	16	3.62	4.19e-06	0.0192
GO:0005515	protein binding	27	2.13	3.07e-05	0.0701

## Sheet: CC
Table S5c List of enriched GO cellular component (CC) terms in down-regulated genes
ID	Name	Count	Fold Enrichment	p-value	FDR-adjusted p-value
GO:0042567	insulin-like growth factor ternary complex	3	> 100	4.64e-08	8.25e-05
GO:0016942	insulin-like growth factor binding protein complex	3	> 100	1.16e-07	0.000103
GO:0036454	growth factor complex	3	> 100	4.04e-07	0.000239
GO:0005615	extracellular space	14	4.59	1.25e-06	0.000557
