# Supplementary material for: Liver transcriptome dynamics in Holstein cows during the periparturient transition
Source: Sci Rep. 2026 Apr 4;16:16227. doi: 10.1038/s41598-026-46925-9 (PMC13201770; doi:10.1038/s41598-026-46925-9)
Supplement: Supplementary file 8 — Supplementary Information 8. [file 41598_2026_46925_MOESM8_ESM.xlsx]

## Sheet: BP
Table S6a List of enriched GO biological process (BP) terms in the genes of the significant red module
ID	Name	Count	Fold Enrichment	p-value	FDR-adjusted p-value
GO:0044281	small molecule metabolic process	58	3.72	1.88e-18	2.46e-14
GO:0006629	lipid metabolic process	45	3.73	2.03e-14	1.33e-10
GO:0019752	carboxylic acid metabolic process	33	4.35	1.44e-12	6.29e-09
GO:0043436	oxoacid metabolic process	33	4.28	2.32e-12	7.6e-09
GO:0006082	organic acid metabolic process	33	4.14	5.61e-12	1.47e-08
GO:0044282	small molecule catabolic process	21	6.38	2.09e-11	4.57e-08
GO:0032787	monocarboxylic acid metabolic process	25	5.05	3.9e-11	7.31e-08
GO:0006635	fatty acid beta-oxidation	9	14.88	8.31e-09	1.36e-05
GO:0009062	fatty acid catabolic process	10	11.75	1.31e-08	1.43e-05
GO:0044283	small molecule biosynthetic process	21	4.54	9.95e-09	1.45e-05
GO:0046395	carboxylic acid catabolic process	15	6.5	1.28e-08	1.52e-05
GO:0016054	organic acid catabolic process	15	6.5	1.28e-08	1.67e-05
GO:0006631	fatty acid metabolic process	17	5.14	4.39e-08	4.43e-05
GO:0019395	fatty acid oxidation	9	12.17	5.15e-08	4.82e-05
GO:0016042	lipid catabolic process	16	5.41	5.52e-08	4.83e-05
GO:0072329	monocarboxylic acid catabolic process	10	9.7	8.46e-08	6.94e-05
GO:0001676	long-chain fatty acid metabolic process	9	11.32	9.86e-08	7.61e-05
GO:0034440	lipid oxidation	9	11.01	1.26e-07	9.19e-05
GO:0046890	regulation of lipid biosynthetic process	11	7.79	1.85e-07	0.000128
GO:0019637	organophosphate metabolic process	28	3.03	2.13e-07	0.00014
GO:0015711	organic anion transport	18	4.3	2.63e-07	0.000164
GO:1902652	secondary alcohol metabolic process	10	8.5	2.98e-07	0.000178
GO:0019216	regulation of lipid metabolic process	14	5.46	3.41e-07	0.000195
GO:0016051	carbohydrate biosynthetic process	9	9.68	3.87e-07	0.000212
GO:0030258	lipid modification	11	6.92	6.2e-07	0.000301
GO:0044238	primary metabolic process	105	1.54	6.13e-07	0.000309
GO:0010565	regulation of ketone metabolic process	9	8.93	7.77e-07	0.000364
GO:0019217	regulation of fatty acid metabolic process	8	10.66	8.23e-07	0.000372
GO:0006796	phosphate-containing compound metabolic process	28	2.8	9.86e-07	0.000417
GO:0006793	phosphorus metabolic process	28	2.79	1.05e-06	0.000419
GO:0043691	reverse cholesterol transport	4	44.63	1.04e-06	0.000427
GO:0055090	acylglycerol homeostasis	6	16.74	1.33e-06	0.000512
GO:0009056	catabolic process	43	2.18	1.38e-06	0.000518
GO:0006066	alcohol metabolic process	14	4.83	1.49e-06	0.000543
GO:0006094	gluconeogenesis	6	16.23	1.61e-06	0.000569
GO:0090207	regulation of triglyceride metabolic process	6	15.3	2.31e-06	0.000777
GO:0019319	hexose biosynthetic process	6	15.3	2.31e-06	0.000797
GO:0055088	lipid homeostasis	10	6.76	2.47e-06	0.000812
GO:0015748	organophosphate ester transport	11	5.78	3.64e-06	0.00111
GO:0008202	steroid metabolic process	12	5.2	3.92e-06	0.00112
GO:0090208	positive regulation of triglyceride metabolic process	5	20.29	3.83e-06	0.00112
GO:1905954	positive regulation of lipid localization	7	10.77	3.78e-06	0.00113
GO:0140300	serine import into mitochondrion	3	66.95	5.51e-06	0.00154
GO:0046364	monosaccharide biosynthetic process	6	13.06	6.04e-06	0.00165
GO:0062012	regulation of small molecule metabolic process	12	4.96	6.37e-06	0.00167
GO:0006869	lipid transport	15	4	6.37e-06	0.00171
GO:0010876	lipid localization	15	3.97	6.84e-06	0.00176
GO:0045834	positive regulation of lipid metabolic process	8	8.02	7.2e-06	0.00178
GO:0055085	transmembrane transport	33	2.31	7.52e-06	0.00179
GO:0009437	carnitine metabolic process	4	29.76	7.1e-06	0.00179
GO:1905039	carboxylic acid transmembrane transport	9	6.81	7.49e-06	0.00182
GO:0033344	cholesterol efflux	5	17.17	9.22e-06	0.00216
GO:1903825	organic acid transmembrane transport	9	6.59	9.83e-06	0.00226
GO:0046942	carboxylic acid transport	13	4.36	1.05e-05	0.00238
GO:1905952	regulation of lipid localization	8	7.6	1.08e-05	0.00241
GO:0015849	organic acid transport	13	4.33	1.14e-05	0.00249
GO:0042157	lipoprotein metabolic process	6	11.64	1.2e-05	0.00259
GO:0042632	cholesterol homeostasis	7	8.93	1.34e-05	0.00284
GO:0097006	regulation of plasma lipoprotein particle levels	6	11.4	1.36e-05	0.00284
GO:0033700	phospholipid efflux	4	25.51	1.41e-05	0.00289
GO:0048878	chemical homeostasis	22	2.81	1.48e-05	0.0029
GO:0055092	sterol homeostasis	7	8.8	1.48e-05	0.00294
GO:0015914	phospholipid transport	8	7.29	1.47e-05	0.00297
GO:0046394	carboxylic acid biosynthetic process	12	4.46	1.84e-05	0.00355
GO:0016053	organic acid biosynthetic process	12	4.41	2.08e-05	0.00395
GO:0006577	amino-acid betaine metabolic process	4	22.32	2.52e-05	0.00472
GO:0010901	regulation of very-low-density lipoprotein particle remodeling	3	44.63	2.71e-05	0.00501
GO:0010866	regulation of triglyceride biosynthetic process	4	21	3.27e-05	0.00595
GO:0042304	regulation of fatty acid biosynthetic process	5	13.13	3.62e-05	0.00618
GO:0072330	monocarboxylic acid biosynthetic process	9	5.58	3.7e-05	0.00623
GO:0071825	protein-lipid complex organization	5	13.13	3.62e-05	0.00626
GO:0071827	plasma lipoprotein particle organization	5	13.13	3.62e-05	0.00634
GO:0042592	homeostatic process	28	2.33	3.6e-05	0.00638
GO:0005975	carbohydrate metabolic process	15	3.45	3.56e-05	0.0064
GO:0065005	protein-lipid complex assembly	4	19.84	4.16e-05	0.00692
GO:0032371	regulation of sterol transport	5	11.75	6.3e-05	0.0101
GO:0006081	aldehyde metabolic process	6	8.78	6.19e-05	0.0102
GO:0032374	regulation of cholesterol transport	5	11.75	6.3e-05	0.0102
GO:0046889	positive regulation of lipid biosynthetic process	6	8.64	6.79e-05	0.0107
GO:0032329	serine transport	3	33.48	7.47e-05	0.0115
GO:0006102	isocitrate metabolic process	3	33.48	7.47e-05	0.0117
GO:0006810	transport	61	1.64	8.16e-05	0.0124
GO:0006753	nucleoside phosphate metabolic process	16	3.06	8.24e-05	0.0124
GO:0019318	hexose metabolic process	8	5.71	8.49e-05	0.0127
GO:0032373	positive regulation of sterol transport	4	16.23	9.61e-05	0.014
GO:0032376	positive regulation of cholesterol transport	4	16.23	9.61e-05	0.0142
GO:0008203	cholesterol metabolic process	7	6.51	0.000104	0.0149
GO:0015980	energy derivation by oxidation of organic compounds	11	4.02	0.000104	0.015
GO:0090407	organophosphate biosynthetic process	15	3.04	0.000149	0.0203
GO:0015718	monocarboxylic acid transport	8	5.25	0.000153	0.0205
GO:0016125	sterol metabolic process	7	6.13	0.000153	0.0207
GO:0050994	regulation of lipid catabolic process	5	9.5	0.000177	0.0235
GO:0055086	nucleobase-containing small molecule metabolic process	16	2.86	0.00018	0.0236
GO:0015850	organic hydroxy compound transport	8	5.1	0.000187	0.0242
GO:0043648	dicarboxylic acid metabolic process	6	7.14	0.000197	0.0253
GO:0070328	triglyceride homeostasis	4	13.23	0.000221	0.0281
GO:0045923	positive regulation of fatty acid metabolic process	4	12.75	0.000255	0.0313
GO:0005996	monosaccharide metabolic process	8	4.89	0.000249	0.0314
GO:0010883	regulation of lipid storage	4	12.75	0.000255	0.0316
GO:1901570	fatty acid derivative biosynthetic process	4	12.75	0.000255	0.0319
GO:1901293	nucleoside phosphate biosynthetic process	10	3.92	0.000266	0.0323
GO:0010867	positive regulation of triglyceride biosynthetic process	3	22.32	0.000284	0.0342
GO:0030301	cholesterol transport	5	8.42	0.000314	0.0372
GO:0043603	amide metabolic process	12	3.28	0.000345	0.0393
GO:0006839	mitochondrial transport	8	4.67	0.000341	0.0396
GO:0006091	generation of precursor metabolites and energy	12	3.28	0.000345	0.0397
GO:0051234	establishment of localization	62	1.56	0.000359	0.0406
GO:0010884	positive regulation of lipid storage	3	20.6	0.000366	0.0407
GO:0006006	glucose metabolic process	6	6.38	0.000366	0.041
GO:0000038	very long-chain fatty acid metabolic process	4	11.16	0.000432	0.0458
GO:0170033	L-amino acid metabolic process	8	4.49	0.000441	0.0463
GO:0010875	positive regulation of cholesterol efflux	3	19.13	0.000462	0.0477
GO:0042574	retinal metabolic process	3	19.13	0.000462	0.0481

## Sheet: MF
Table S6b List of enriched GO molecular function (MF) terms in the genes of the significant red module
ID	Name	Count	Fold Enrichment	p-value	FDR-adjusted p-value
GO:0003824	catalytic activity	107	1.59	7.55e-08	0.000345
GO:0005215	transporter activity	35	2.46	1.26e-06	0.00288
GO:1901363	heterocyclic compound binding	49	1.99	3.22e-06	0.00367
GO:0051287	NAD binding	7	11.36	2.62e-06	0.00399
GO:0036094	small molecule binding	98	1.52	5.05e-06	0.00461
GO:0022857	transmembrane transporter activity	31	2.37	9.46e-06	0.0048
GO:0005319	lipid transporter activity	10	5.48	1.61e-05	0.00491
GO:1901265	nucleoside phosphate binding	46	1.98	8.67e-06	0.00495
GO:0030554	adenyl nucleotide binding	37	2.15	1.21e-05	0.00503
GO:0004095	carnitine O-palmitoyltransferase activity	3	53.56	1.37e-05	0.0052
GO:0000166	nucleotide binding	46	1.99	8.04e-06	0.00524
GO:0043167	ion binding	94	1.5	1.18e-05	0.00537
GO:0008514	organic anion transmembrane transporter activity	13	4.48	7.91e-06	0.00602
GO:0043168	anion binding	48	1.87	2.31e-05	0.00658
GO:0016416	O-palmitoyltransferase activity	3	44.63	2.71e-05	0.00728
GO:0070403	NAD+ binding	4	21	3.27e-05	0.00829
GO:0016406	carnitine O-acyltransferase activity	3	38.26	4.71e-05	0.0107
GO:0060228	phosphatidylcholine-sterol O-acyltransferase activator activity	3	38.26	4.71e-05	0.0113
GO:0016409	palmitoyltransferase activity	5	11.75	6.3e-05	0.0131
GO:0042802	identical protein binding	31	2.14	6.25e-05	0.0136
GO:0033218	amide binding	9	4.99	8.81e-05	0.0175
GO:0017076	purine nucleotide binding	40	1.88	9.51e-05	0.0181
GO:0016829	lyase activity	10	4.29	0.000127	0.0199
GO:0120020	cholesterol transfer activity	4	14.28	0.000162	0.0246
GO:0120015	sterol transfer activity	4	13.73	0.00019	0.0271
GO:0046943	carboxylic acid transmembrane transporter activity	9	4.46	0.000205	0.0275
GO:0005342	organic acid transmembrane transporter activity	9	4.44	0.000214	0.0279
GO:0031210	phosphatidylcholine binding	4	13.73	0.00019	0.0279
GO:0120013	lipid transfer activity	5	8.58	0.000287	0.0364
GO:0016616	oxidoreductase activity, acting on the CH-OH group of donors, NAD or NADP as acceptor	8	4.76	0.000298	0.0368
GO:0022804	active transmembrane transporter activity	14	2.91	0.000373	0.0396
GO:0005488	binding	164	1.22	0.00034	0.0398
GO:0016614	oxidoreductase activity, acting on CH-OH group of donors	8	4.52	0.000423	0.0439

## Sheet: CC
Table S6c List of enriched GO cellular component (CC) terms in the genes of the significant red module
ID	Name	Count	Fold Enrichment	p-value	FDR-adjusted p-value
GO:0005737	cytoplasm	174	1.45	4.68e-11	8.33e-08
GO:0005782	peroxisomal matrix	5	26.26	9.42e-07	0.00028
GO:0005739	mitochondrion	43	2.3	3.38e-07	0.000301
GO:0031907	microbody lumen	5	26.26	9.42e-07	0.000336
GO:0005777	peroxisome	10	7.57	8.86e-07	0.000395
GO:0042579	microbody	10	7.57	8.86e-07	0.000526
GO:0042627	chylomicron	4	29.76	7.1e-06	0.00181
GO:0034362	low-density lipoprotein particle	4	27.47	1.02e-05	0.00226
GO:0034361	very-low-density lipoprotein particle	4	23.81	1.91e-05	0.0034
GO:0034385	triglyceride-rich plasma lipoprotein particle	4	23.81	1.91e-05	0.00378
GO:0005622	intracellular anatomical structure	190	1.2	4.45e-05	0.00611
GO:0110165	cellular anatomical structure	238	1.11	0.000138	0.0175
GO:0034364	high-density lipoprotein particle	4	13.23	0.000221	0.0262
GO:0034358	plasma lipoprotein particle	4	11.52	0.000382	0.04
GO:1990777	lipoprotein particle	4	11.52	0.000382	0.0425
GO:0032994	protein-lipid complex	4	11.16	0.000432	0.0428
