# Supplementary material for: Liver transcriptome dynamics in Holstein cows during the periparturient transition
Source: Sci Rep. 2026 Apr 4;16:16227. doi: 10.1038/s41598-026-46925-9 (PMC13201770; doi:10.1038/s41598-026-46925-9)
Supplement: Supplementary file 9 — Supplementary Information 9. [file 41598_2026_46925_MOESM9_ESM.xlsx]

## Sheet: Sheet1
Aspect	Gao et al. 2021	Ha et al. 2017	Current Study
Country/Setting	China; Chinese Academy of Agricultural Sciences (Beijing)	Switzerland; Experimental Station	USA; Beltsville Agricultural Research Center (USDA-ARS), MD
Breed and Parity	20 Holstein [1]; all same parity (third lactation entering fourth)	6 Red Holstein [2]; parity 2 to 7	6 Holstein; parity 2-3
Liver sampling timepoints	Prepartum: 7.3 +/- 5.1 d before parturition; Postpartum: 16.4 +/- 2.3 d after parturition	T1: 22 +/- 4 d antepartum; T2: 10 +/- 2 d postpartum; T3: 17 +/- 2 d postpartum	D-21: 14.8 ± 4.6 d actual prior to calving and D+7: 8.5 ± 1.6 d actual post calving
Diet/interventions	Samples derived from a larger 2x2 factorial experiment with two dietary energy levels and supplementation or not with rumen-protected lysine during the peripartum; diet formulated to meet NRC (2001) and fed as TMR twice daily	No experimental interventions reported; individual daily recording of feed intake and milk yield (ration composition not detailed in the paper)	During the non-lactating phase, cows were maintained on a dry period total mixed ration (TMR) formulated to NASEM (2021) guidelines to meet nutrient requirements for late gestation (Table 1), fed for an average of 51.3 ± 8.3 days pre-calving. Post-parturition, cows were transitioned to a nutrient-dense TMR designed according to NASEM (2021) standards to support early lactation metabolic demands (…
RNA-seq & key methods	rRNA removal using Ribo-Zero; directional libraries; sequencing on Illumina HiSeq 4000; differential expression assessed using DESeq2 with Padj < 0.01; pathway interpretation included Dynamic Impact Approach (DIA) for KEGG; co-expression network was performed by clusterMaker2	TruSeq stranded mRNA libraries; Illumina HiSeq2000, 2x100 bp paired-end; mapping to Bos taurus UMD3.1 (release 78); differential expression reported at FDR 5%; outlier check led to exclusion of one cow sample (cow 6 at T1); gene interaction network was done by STRING	Illumina Ribo-Zero Plus rRNA depletion; NovaSeq paired-end 2x150 bp; reads trimmed (Trimmomatic) and aligned to Bos taurus ARS-UCD2.0 using STAR; DESeq2 paired design with cow identity as blocking factor (design ~ cow_id + timepoint); gene co-expression network was performed by WGCNA
Key liver transcriptome findings	2,674 DEGs (1,475 upregulated; 1,199 downregulated; Padj < 0.01; |log2FC| > 0). Reported pathway-level changes include activation of AMPK, PPAR, and adipocytokine signaling among upregulated DEGs, and inhibition of multiple xenobiotics/drug-metabolism-related pathways among downregulated DEGs	967 DEGs (493 upregulated) for T1 vs T2 and 493 DEGs (318 upregulated) for T1 vs T3 (FDR 5%; |log2FC| > 0.5). Authors reported transcriptomic shifts from late gestation to early lactation, including pathways related to lipid/cholesterol metabolism and gluconeogenesis	198 DEGs between D-21 and D+7 (140 upregulated; 58 downregulated; BH-adjusted P < 0.05; |log2FC| > 1). Enrichment highlights include fatty acid degradation, citrate cycle (TCA), and PPAR signaling. WGCNA identified a significant module enriched for metabolic adaptation pathways
1. Gao ST, Girma DD, Bionaz M, et al (2021) Hepatic transcriptomic adaptation from prepartum to postpartum in dairy cows. J Dairy Sci 104:1053–1072. https://doi.org/10.3168/jds.2020-19101
2. Ha N-T, Drögemüller C, Reimer C, et al (2017) Liver transcriptome analysis reveals important factors involved in the metabolic adaptation of the transition cow. J Dairy Sci 100:9311–9323. https://doi.org/10.3168/jds.2016-12454
